# Supplementary material for: Potential of Lipid-Based Nanocarriers against Two Major Barriers to Drug Delivery—Skin and Blood–Brain Barrier
Source: Membranes (Basel). 2023 Mar 16;13(3):343. doi: 10.3390/membranes13030343 (PMC10058721; doi:10.3390/membranes13030343)
Supplement: Supplementary file 1 [file membranes-13-00343-s001.zip]

Archive with 1 entries (1 files):
- membranes-2188925-supplementary.pdf
